# Supplementary material for: Potential application of ChatGPT in Helicobacter pylori disease relevant queries
Source: Front Med (Lausanne). 2024 Oct 10;11:1489117. doi: 10.3389/fmed.2024.1489117 (PMC11503620; doi:10.3389/fmed.2024.1489117)
Supplement: Supplementary file 1 [file Table_1.XLSX]

## Sheet: Answers analysis
Supplementary Table 1. Specific questions and answers.
	Now that you are a professional gastroenterologist, meanwhile you have mastered the latest guidelines about Helicobacter pylori. Please answer the following questions.+ Q1-Q20	Answers of chatGPT-4											Consistent
Number	Question	Answer1	Word count	Character count	Answer2	Word count	Character count	Answer3	Word count	Character count	Word count (Total)	Character count (Total)	Consistent or not
Q1	Today I had a medical check-up at my company, and the doctor said I have HP. What is HP?	"HP" in your context likely refers to Helicobacter pylori, a type of bacteria commonly found in the stomach. It's known for causing infections that can lead to various gastric problems, including gastritis (inflammation of the stomach lining), ulcers in the stomach and small intestine, and in some cases, it can increase the risk of developing stomach cancer. Most people who have Helicobacter pylo…	129	835	"HP" likely stands for Helicobacter pylori, a type of bacteria that commonly infects the stomach lining. This bacterium is a common cause of peptic ulcers, which are sores on the lining of the stomach or the small intestine. Other conditions associated with Helicobacter pylori infection include gastritis (inflammation of the stomach lining) and some types of stomach cancer. Infection with Helicob…	151	982	HP stands for Helicobacter pylori, which is a type of bacteria commonly found in the stomach. It's known to be a major cause of various gastric issues, including peptic ulcers (ulcers of the stomach or the upper part of the small intestine) and some types of stomach inflammation and gastritis. Chronic infection with H. pylori can also increase the risk of developing stomach cancer. Most people in…	132	846	137.333	887.667	Y
Q2	What impact will HP have on my life, studies, or work?	Helicobacter pylori (H. pylori) is a type of bacteria that infects the stomach lining and is a common cause of peptic ulcers (both gastric and duodenal ulcers). Here's how an H. pylori infection might impact different aspects of life, studies, or work: Physical Health: Symptoms: The most common symptoms of an H. pylori infection include abdominal pain, bloating, nausea, and in more severe cases, …	312	2032	Helicobacter pylori (H. pylori) is a common bacterium that can infect the stomach lining. Here’s how it might impact different aspects of your life if you have an infection: Health: H. pylori is associated with several gastrointestinal conditions, including gastritis (inflammation of the stomach lining), peptic ulcers (sores on the lining of the stomach or small intestine), and it is a risk facto…	228	1574	Helicobacter pylori (H. pylori) is a type of bacteria commonly found in the stomach. It can be a concern because it is known to cause certain stomach issues, including gastritis and peptic ulcers, and it is a risk factor for certain types of stomach cancer. However, many people with H. pylori will not experience any symptoms and may not know they are infected. If you are infected with H. pylori a…	273	1729	271	1778.33	Y
Q3	I've been diagnosed with HP, are there any dietary considerations I need to be aware of?	As someone diagnosed with Helicobacter pylori (H. pylori) infection, there are a few dietary considerations that might help manage your symptoms and possibly support the treatment process. While there are no strict dietary restrictions specifically for H. pylori infection, some general guidelines can be helpful: Eat a balanced and healthy diet: Focus on a diet rich in fruits, vegetables, whole gr…	261	1735	While I'm not actually a gastroenterologist, I can certainly provide you with some useful information regarding dietary considerations if you've been diagnosed with Helicobacter pylori (H. pylori). Probiotics: Including foods rich in probiotics, such as yogurt, kefir, and sauerkraut, might help in managing H. pylori. Probiotics can help restore the balance of bacteria in your gut. Antioxidant-Ric…	206	1367	In managing Helicobacter pylori (H. pylori) infection, diet can play a supportive role in alleviating symptoms and possibly improving treatment outcomes. Here are some dietary considerations you might find helpful: Increase Fiber Intake: A diet high in fiber, especially from fruits and vegetables, can help improve gut health and may aid in the management of H. pylori. Foods like whole grains, leg…	242	1604	236.333	1568.67	N
Q4	Can HP cause cancer?	Yes, Helicobacter pylori (H. pylori) infection can increase the risk of developing certain types of cancer, most notably gastric cancer. Chronic infection with H. pylori can lead to chronic inflammation of the stomach lining, which over time may result in gastric cancer. It is also associated with a specific type of stomach lymphoma called mucosa-associated lymphoid tissue (MALT) lymphoma. For th…	80	541	Yes, infection with Helicobacter pylori (H. pylori) is associated with an increased risk of developing certain types of gastric cancers, including gastric adenocarcinoma and mucosa-associated lymphoid tissue (MALT) lymphoma. H. pylori is a major risk factor for gastric cancer, as it can cause chronic inflammation of the stomach lining, which may lead to changes in the stomach cells over time and …	98	642	Yes, Helicobacter pylori (H. pylori) is a bacterium that can cause chronic inflammation of the inner lining of the stomach and is strongly linked to the development of duodenal and gastric ulcers. Additionally, it is a well-established risk factor for gastric cancer, specifically adenocarcinoma, which is the most common type of stomach cancer. The International Agency for Research on Cancer (IARC…	107	716	95	633	Y
Q5	I tested positive for HP, is it hereditary?	Helicobacter pylori (H. pylori) infection is not considered hereditary in the traditional sense, where traits or diseases are passed directly from parents to offspring through genes. Instead, H. pylori is primarily transmitted from person to person via direct contact with saliva, vomit, or fecal matter. This transmission can often occur within families due to close living conditions and shared ea…	131	849	Helicobacter pylori (H. pylori) infection is not hereditary in the sense that it is not passed directly through genes. However, it can be transmitted within families, typically through direct contact with saliva or other bodily fluids, or through contaminated food or water. This means that if one family member is infected, others may be at higher risk due to close living conditions and shared hab…	107	681	Helicobacter pylori (H. pylori) infection is not hereditary in the sense of being passed directly from parents to offspring through genes. However, the infection is often spread within families or close living situations, likely due to close personal contact and sharing of living spaces. Common modes of transmission include person-to-person contact through saliva, or fecal-oral routes. Therefore,…	111	731	116.333	753.667	Y
Q6	I tested positive for HP, should my family members also get tested?	As a gastroenterologist would advise, testing for Helicobacter pylori (H. pylori) in family members of an infected individual is generally not recommended unless they are showing symptoms of an H. pylori infection, such as abdominal pain, nausea, or signs of peptic ulcer disease. H. pylori is quite common, and not everyone infected will develop complications. Testing and treatment are usually con…	145	914	If you've tested positive for Helicobacter pylori (H. pylori), whether your family members should also be tested depends on several factors, including their symptoms and their overall risk of infection. H. pylori is a common bacteria that can cause stomach issues, including ulcers and, in some cases, stomach cancer. Here are some considerations for testing family members: Symptoms: If your family…	242	1568	In the case of Helicobacter pylori (H. pylori) infection, testing of family members is not routinely recommended unless they are experiencing symptoms that could suggest an H. pylori infection, such as recurrent stomach pains, ulcers, or gastritis. H. pylori is a common bacterium and while it is more prevalent within families, presumably due to close contact and possible transmission routes such …	127	814	171.333	1098.67	Y
Q7	I recently have acid reflux and have been taking omeprazole, should I get tested for HP?	Helicobacter pylori (H. pylori) is a common bacterium that can cause stomach infections and is linked to various gastrointestinal issues, including peptic ulcers and some types of gastritis. It's also considered a risk factor for certain types of stomach cancer. Testing for H. pylori is typically recommended if you have symptoms or conditions that could be linked to an infection with this bacteri…	222	1413	As a language model, I'm not a physician, but I can provide information based on current medical guidelines. If you're experiencing acid reflux and are currently taking omeprazole, it might be reasonable to consider testing for Helicobacter pylori (H. pylori), especially if you have persistent symptoms despite treatment, or if there are other risk factors or symptoms suggestive of H. pylori infec…	192	1165	If you're experiencing acid reflux and are currently taking omeprazole, considering testing for Helicobacter pylori (H. pylori) could be wise. H. pylori is a common bacteria that can cause stomach inflammation and is linked to ulcers and some types of gastric cancer. Omeprazole and other proton pump inhibitors can manage acid-related symptoms, but if H. pylori is present, it may require specific …	162	1055	192	1211	Y
Q8	I've recently had bad breath, do I need to get tested for HP?	While I'm here to provide information, I'm not actually a gastroenterologist or any kind of medical professional! Regarding your question about bad breath and Helicobacter pylori (H. pylori): H. pylori is a common bacterium that can cause infection in the stomach and is associated with conditions like gastritis and peptic ulcers. Bad breath alone isn't typically a direct indicator of an H. pylori…	166	1059	Bad breath can have many causes, and while Helicobacter pylori (H. pylori) is known to be associated with various gastric conditions such as gastritis and peptic ulcers, it isn't commonly linked directly to bad breath. More typical causes of bad breath include issues related to oral hygiene, dental problems, sinus infections, or dietary factors. Testing for H. pylori is generally recommended if y…	147	917	I'm here to help, but just to clarify, I'm not a doctor. However, I can provide you with some general information! Helicobacter pylori (H. pylori) is a type of bacteria commonly found in the stomach. It can cause various stomach issues, including ulcers and, in some cases, stomach cancer. Bad breath can be caused by many factors, ranging from dental issues to dietary habits, and it's not typicall…	165	983	159.333	986.333	Y
Q9	I had a cold last week and took cold medicine, can I still get tested for HP?	Yes, you can still get tested for Helicobacter pylori (H. pylori) after taking cold medicine. Cold medications, which commonly include ingredients like antihistamines, decongestants, and cough suppressants, do not typically interfere with H. pylori tests. There are several types of tests available to diagnose H. pylori: Breath tests: These measure the presence of H. pylori by detecting the gas th…	219	1355	Yes, you can still get tested for Helicobacter pylori (H. pylori) even if you recently took cold medicine. Most over-the-counter cold medications primarily contain ingredients like antihistamines, decongestants, and analgesics, which should not interfere with H. pylori testing. However, it's important to note that certain other medications can affect the results of H. pylori tests. For instance, …	148	991	Yes, you can still get tested for Helicobacter pylori (H. pylori) even if you've recently taken cold medicine. However, it's important to know which specific tests you're planning to take for H. pylori. The most common tests include: Breath Test: This requires you to drink a liquid containing a substance that H. pylori can break down if it's present. You should avoid taking antibiotics, proton pu…	217	1353	194.667	1233	Y
Q10	Does our whole family need to get tested for HP and treated together?	While I'm here to provide information, I'm not actually a gastroenterologist, but I can certainly help clarify this topic for you! Testing and treating Helicobacter pylori (H. pylori) infection for entire families isn't typically recommended unless multiple family members are experiencing symptoms or have conditions associated with H. pylori, such as peptic ulcers or gastritis. The decision to te…	219	1391	In the management of Helicobacter pylori (H. pylori) infection, guidelines generally recommend testing only for individuals who have symptoms or conditions associated with the infection or who are at increased risk of complications, rather than testing entire families without symptoms. H. pylori is a common bacterium that can cause stomach ulcers and, in some cases, lead to gastric cancer. Howeve…	303	2030	As a gastroenterologist, I can offer some guidance on managing Helicobacter pylori (H. pylori) infections based on current medical guidelines. Testing for H. pylori: Testing for H. pylori is typically recommended for individuals who have conditions such as peptic ulcers, a history of gastric cancer in the family, or other related symptoms. It's not routinely recommended to test entire families un…	174	1169	232	1530	Y
Q11	I need to get tested for HP, what tests can I do? What are the advantages and disadvantages of these tests?	Testing for Helicobacter pylori (H. pylori) is important for diagnosing infections that can lead to various gastrointestinal conditions, such as peptic ulcers and gastritis. There are several tests available, each with its own advantages and disadvantages: 1. Urea Breath Test (UBT) Advantages: Highly accurate; can confirm eradication after treatment. Disadvantages: Requires some preparation (fast…	261	1890	Testing for Helicobacter pylori (H. pylori) is important for diagnosing infections which are often associated with ulcers and other gastric conditions. There are several tests available, each with their own advantages and disadvantages: Urea Breath Test (UBT) Advantages: Highly accurate, non-invasive, and can confirm eradication after treatment. Disadvantages: Requires cessation of proton pump in…	264	1873	Testing for Helicobacter pylori (H. pylori) is important because it can lead to various gastrointestinal problems such as ulcers and, in some cases, gastric cancer. There are several tests available, each with its own advantages and disadvantages: 1. Urea Breath Test (UBT) Advantages: Highly accurate in detecting active infections. Non-invasive and quick. Suitable after treatment to confirm eradi…	331	2374	285.333	2045.67	Y
Q12	My C13 breath test result was negative, does this mean I don't have HP?	A negative C13 breath test generally indicates that you do not have an active Helicobacter pylori (H. pylori) infection. This test is highly sensitive and specific, making it a reliable method for detecting the presence of H. pylori bacteria. However, there are a few considerations to keep in mind: Timing of Medications: The accuracy of the test can be affected if you have recently taken certain …	177	1097	A negative result on the C13 urea breath test generally indicates that you do not have an active Helicobacter pylori (H. pylori) infection. The C13 urea breath test is a highly accurate method for diagnosing H. pylori infections because it detects the presence of the bacteria through the production of carbon dioxide after ingesting a urea solution labeled with a non-radioactive carbon isotope (C1…	184	1156	A negative result on the C13 urea breath test usually indicates that you do not have an active Helicobacter pylori (H. pylori) infection. This test is highly accurate and is commonly used to diagnose H. pylori. It works by detecting urease, an enzyme that H. pylori produces, which breaks down urea in the stomach into carbon dioxide, which is then measured in your breath. However, a few factors co…	123	743	161.333	998.667	N
Q13	My C13 breath test value is very high, does that mean it's severe?	The C13 urea breath test is commonly used to diagnose infection with Helicobacter pylori (H. pylori), a bacterium that can cause stomach ulcers and other gastrointestinal issues. The test works by detecting urease, an enzyme H. pylori produces, which breaks down urea in the stomach into carbon dioxide, which is then measured in your breath. A high value in the C13 urea breath test generally indic…	156	986	In the context of diagnosing Helicobacter pylori (H. pylori) infection, a C13 urea breath test is used to detect the presence of the bacteria. The test works by measuring the amount of carbon dioxide in your breath after you drink a solution containing urea that is labeled with a non-radioactive isotope, carbon-13 (C13). H. pylori bacteria in the stomach break down the urea, releasing carbon diox…	191	1231	The C13 breath test is commonly used to detect infection with Helicobacter pylori, a bacterium that can cause various stomach problems, including ulcers and gastritis. The test measures the presence of carbon dioxide in your breath after consuming a substance that H. pylori can metabolize if present. The value from the test doesn't directly indicate the severity of the infection or the extent of …	154	976	167	1064.33	Y
Q14	My C13 breath test result is positive, can I avoid treatment? If not, please provide a specific treatment plan.	As a language model, I'm not actually a gastroenterologist, but I can certainly provide information based on the latest guidelines concerning Helicobacter pylori (H. pylori) treatment. If your C13 urea breath test result is positive, it indicates that you are infected with H. pylori, which is a bacterium associated with various gastrointestinal conditions, including peptic ulcers and, in some cas…	290	2016	As a positive C13 breath test result generally indicates an active infection with Helicobacter pylori (H. pylori), treatment is usually recommended to eradicate the bacteria, as it can lead to various gastrointestinal issues such as peptic ulcers and, in some cases, an increased risk of gastric cancer. The specific treatment plan for H. pylori typically involves a combination therapy to ensure ef…	251	1644	A positive C13 breath test generally indicates an active Helicobacter pylori (H. pylori) infection. Treatment is usually recommended because H. pylori can lead to various gastrointestinal issues, including peptic ulcers and, in some cases, gastric cancer. The specific treatment plan for H. pylori infection typically includes a combination therapy to ensure efficacy and reduce the risk of resistan…	249	1658	263.333	1772.67	Y
Q15	My blood test results show HP antibody positive, do I need treatment?	I can provide information based on current medical guidelines regarding Helicobacter pylori (H. pylori) infection. H. pylori is a common bacteria that can infect the stomach lining and is associated with various gastrointestinal diseases, including peptic ulcers and some types of gastric cancer. Testing positive for H. pylori antibodies in your blood indicates that you have been exposed to the ba…	241	1567	It's important to consider a few factors when deciding on treatment for Helicobacter pylori (H. pylori) infection. Testing positive for H. pylori antibodies indicates that you have been exposed to the bacteria at some point, but it doesn't necessarily mean you have an active infection or that you need treatment. Here are some considerations: Symptoms: Are you experiencing symptoms such as stomach…	174	1164	A positive Helicobacter pylori (H. pylori) antibody test indicates that you have been exposed to the bacterium, which is known to cause stomach ulcers and is associated with an increased risk of stomach cancer. However, being positive for H. pylori antibodies alone does not always require treatment. The decision to treat is usually based on several factors, including: Presence of Symptoms: If you…	185	1218	200	1316.33	Y
Q16	An elderly family member tested positive for HP last week, do they need treatment?	The decision to treat a Helicobacter pylori (H. pylori) infection typically depends on several factors, including the presence of symptoms and the overall risk of developing complications like ulcers or gastric cancer. In general, treatment for H. pylori is recommended if a person is symptomatic, or if they have a history of gastric or duodenal ulcers, have had gastric surgery for ulcers, or if t…	167	1112	As a language model, I'm not a practicing gastroenterologist, but I can definitely provide information based on current medical guidelines! For Helicobacter pylori (H. pylori) infection, the decision to treat depends on various factors, including symptoms, medical history, and potential risks of complications. Typically, treatment for H. pylori is recommended if: The person has conditions like pe…	140	960	In general, the decision to treat a Helicobacter pylori (H. pylori) infection depends on various factors, including the presence of symptoms, the individual's medical history, and their risk for complications such as gastric ulcers or gastric cancer. Here are some key considerations: Symptomatic Infection: If an individual is experiencing symptoms associated with H. pylori, such as abdominal pain…	232	1570	179.667	1214	Y
Q17	My child tested positive for HP last week, do they need treatment?	It's important to carefully consider whether treatment is needed for Helicobacter pylori (H. pylori) in children who test positive. The decision to treat typically depends on a variety of factors including the presence of symptoms, the severity of those symptoms, and the potential for complications such as peptic ulcers or gastritis. Generally, the current guidelines recommend treating H. pylori …	182	1227	It sounds like you’re dealing with a concerning situation with your child’s health. In cases where a child tests positive for Helicobacter pylori (H. pylori), whether to treat depends on various factors, including the presence of symptoms, the overall health of the child, and the likelihood of disease progression. Typically, treatment for H. pylori is recommended if the patient is experiencing sy…	196	1341	Helicobacter pylori (H. pylori) is a common type of bacteria that can cause infections in the stomach and is often associated with ulcers and gastritis. Whether to treat an H. pylori infection in a child depends on various factors, including the presence of symptoms, the severity of the infection, and associated conditions. Here are some general guidelines: Symptoms and Diagnosis: If your child h…	234	1533	204	1367	Y
Q18	My wife is pregnant and tested positive for HP last week, does she need treatment?	In the case of a pregnant woman testing positive for Helicobacter pylori (H. pylori), the decision to treat is usually cautious. The primary concern is the potential risks of treatment during pregnancy versus the benefits. Here are a few considerations: Symptoms and Risks: If your wife is symptomatic with issues like peptic ulcers or severe gastritis, treatment might be necessary. However, if she…	201	1301	If your wife has tested positive for Helicobacter pylori (H. pylori) during her pregnancy, the decision to treat can be complex and depends on several factors including her symptoms, the risk of potential complications from the infection, and the safety of treatment during pregnancy. In general, treatment for H. pylori typically involves a combination of antibiotics and acid-suppressing medicatio…	197	1306	The management of Helicobacter pylori (H. pylori) infection during pregnancy should be approached cautiously. Generally, treatment for H. pylori is not routinely recommended during pregnancy unless there are significant symptoms such as peptic ulcer disease. This is primarily due to concerns about the safety of certain medications used in the typical treatment regimens during pregnancy. The most …	155	1066	184.333	1224.33	Y
Q19	I tested positive for HP, but I'm allergic to penicillin, what should I do?	If you have tested positive for Helicobacter pylori (H. pylori) and are allergic to penicillin, there are alternative treatment regimens that can be used effectively. The typical treatment for H. pylori infection involves a combination of antibiotics and a proton pump inhibitor to reduce stomach acid and help the antibiotics work more effectively. Here are common options if you're allergic to pen…	194	1393	Testing positive for Helicobacter pylori (H. pylori) and having a penicillin allergy requires a tailored approach to treatment. Generally, the standard first-line therapy for H. pylori infection involves a combination of antibiotics and a proton pump inhibitor (PPI) to reduce stomach acid and enhance antibiotic effectiveness. Since you're allergic to penicillin, alternative antibiotics can be use…	187	1343	If you tested positive for Helicobacter pylori (H. pylori) and are allergic to penicillin, you can still be effectively treated with alternative regimens. The management of H. pylori infection varies depending on geographic region due to differences in antibiotic resistance patterns, but here are some general options that are typically considered: Bismuth Quadruple Therapy: This is a common first…	239	1705	206.667	1480.33	N
Q20	I took the prescribed antibiotics, does this mean I'm cured?	I'm not actually a gastroenterologist or any kind of doctor, but I can definitely help answer your question based on the latest guidelines and general information about Helicobacter pylori treatment! After taking antibiotics for Helicobacter pylori, it doesn't automatically mean you're cured. While antibiotic treatment is usually effective, there's a possibility of not fully eradicating the bacte…	137	907	As a language model, I'm here to provide information based on current medical guidelines, but I'm not a medical professional. Regarding your question, completing a course of antibiotics for Helicobacter pylori (H. pylori) is a crucial step, but it doesn't necessarily guarantee that the infection is completely eradicated. After treatment, it's important to have a follow-up test to ensure the bacte…	127	847	As a gastroenterologist, I would explain that while taking the prescribed antibiotics for Helicobacter pylori (H. pylori) is a crucial step towards eradication, it doesn't automatically guarantee that you are cured. H. pylori is a stubborn bacterium, and treatment success can vary. After completing an antibiotic regimen, it is standard practice to conduct a follow-up test to ensure that the infec…	140	921	134.667	891.667	Y
Q21	I followed the treatment and took antibiotics, why is the follow-up test still positive? What should I do next?	It's not uncommon for a follow-up test for Helicobacter pylori (H. pylori) to remain positive even after treatment. This can happen for a few reasons: Treatment Resistance: The bacteria may be resistant to one or more of the antibiotics used in your treatment regimen. This resistance can prevent the antibiotics from effectively killing all the bacteria. Incomplete Eradication: Sometimes, even if …	265	1740	If your follow-up test for Helicobacter pylori (H. pylori) is still positive after treatment, it could be due to a few reasons: Resistance to Antibiotics: H. pylori can be resistant to the antibiotics used, which means the bacteria were not fully eradicated by the initial treatment. Reinfection: After successful treatment, it's possible to get reinfected with H. pylori, especially if exposed agai…	230	1568	It can be frustrating when a follow-up test for Helicobacter pylori (H. pylori) remains positive after treatment. Here are a few points to consider and steps you might take next: Persistence of Bacteria: H. pylori is known for its ability to survive in the stomach's harsh environment. Sometimes, the bacteria may not be completely eradicated by the initial treatment due to resistance to the antibi…	363	2359	286	1889	Y
Q22	I heard that potassium-competitive acid blockers is a good drug. Can this be used to treat HP infection.	Yes, potassium-competitive acid blockers (P-CABs) are emerging as an effective option in the treatment of Helicobacter pylori (H. pylori) infections. P-CABs, such as vonoprazan, work by blocking the potassium-binding site of the H+/K+-ATPase enzyme in gastric parietal cells, leading to a more profound and sustained suppression of stomach acid production compared to traditional proton pump inhibit…	221	1550	Yes, potassium-competitive acid blockers (PCABs), such as vonoprazan, can be used in the treatment of Helicobacter pylori (H. pylori) infection. PCABs have emerged as an alternative to proton pump inhibitors (PPIs) in H. pylori eradication regimens due to their stronger and faster acid suppression. Here’s why PCABs like vonoprazan are becoming preferred in some cases: Stronger Acid Suppression: P…	235	1782	Yes, potassium-competitive acid blockers (P-CABs), such as vonoprazan, have become an effective treatment option for Helicobacter pylori (H. pylori) infection, especially in regions with high antibiotic resistance or in cases of treatment failure with standard therapies. Here’s why P-CABs are useful for H. pylori treatment: 1. Stronger Acid Suppression: P-CABs provide stronger and faster suppress…	243	1787	233	1706.33	Y

## Sheet: Fleiss's kappa
Supplementary Table 2. Interrater reliability analysis of every dimensions.
Dimension	Kappa stastisic	p value
accurary	0.69	0
completeness	0.456	0
usefulness	0.564	0
comprehension	0.302	0.014
satisfaction	0.58	0
Poor agreement (<.01); Slight agreement (.01-.20); Fair agreement (.21-.40); Moderate agreement (.41-.60); Substantial agreement (.61-.80); Almost perfect agreement(.81-1.00);
